# Supplementary material for: A Multi-Module Fixed Inclinometer for Continuous Monitoring of Landslides: Design, Development, and Laboratory Testing
Source: Sensors (Basel). 2020 Jun 10;20(11):3318. doi: 10.3390/s20113318 (PMC7308859; doi:10.3390/s20113318)
Supplement: Supplementary file 1 [file sensors-20-03318-s001.zip]

Archive with 9 entries (5 files):
- sensors-825735-supplementary-v3/
- sensors-825735-supplementary-v3/Supplementary/
- sensors-825735-supplementary-v3/Supplementary/Master_Station/
- sensors-825735-supplementary-v3/Supplementary/Master_Station/Master_Station.ino
- sensors-825735-supplementary-v3/Supplementary/Master_Station/Master_Station.txt
- sensors-825735-supplementary-v3/Supplementary/Master_Station/Schematic_Master_Station_Interface_Board.png
- sensors-825735-supplementary-v3/Supplementary/Tilt_Module/
- sensors-825735-supplementary-v3/Supplementary/Tilt_Module/Tilt_Module.ino
- sensors-825735-supplementary-v3/Supplementary/Tilt_Module/Tilt_Module.txt
